# Supplementary material for: Virulence Profiling, Multidrug Resistance and Molecular Mechanisms of Campylobacter Strains from Chicken Carcasses in Tunisia
Source: Antibiotics (Basel). 2022 Jun 21;11(7):830. doi: 10.3390/antibiotics11070830 (PMC9312241; doi:10.3390/antibiotics11070830)
Supplement: Supplementary file 1 [file antibiotics-11-00830-s001.zip]

Archive with 1 entries (1 files):
- antibiotics-1746310-supplementary.pdf
